# Supplementary material for: Unraveling the Intertwined Effect of pH on Helicobacter pylori Motility and the Microrheology of the Mucin-Based Medium It Swims in
Source: Microorganisms. 2023 Nov 10;11(11):2745. doi: 10.3390/microorganisms11112745 (PMC10673263; doi:10.3390/microorganisms11112745)
Supplement: Supplementary file 1 [file microorganisms-11-02745-s001.zip]

Archive with 7 entries (7 files):
- .DS_Store
- MovieS1.avi
- MovieS2.avi
- MovieS3.avi
- MovieS4.avi
- MovieS5.avi
- Supplementary Materials-revised 10-15-2023.pdf
